# Supplementary material for: Effect of Flaxseed Oil Cake Extract on the Microbial Quality, Texture and Shelf Life of Gluten-Free Bread
Source: Foods. 2023 Jan 31;12(3):595. doi: 10.3390/foods12030595 (PMC9914225; doi:10.3390/foods12030595)
Supplement: Supplementary file 1 [file foods-12-00595-s001.zip]

Archive with 1 entries (1 files):
- foods-2170541-supplementary.pdf
